# Supplementary material for: Kernel-based testing for single-cell differential analysis
Source: Genome Biol. 2024 May 3;25:114. doi: 10.1186/s13059-024-03255-1 (PMC11069218; doi:10.1186/s13059-024-03255-1)
Supplement: Supplementary file 2 — Additional file 2: Table S2. DEA methods compared on the sc-RNASeq datasets (Fig. 3). Table S1. DEA methods compared in the simulation study (Fig. 1). Table S3. Differential analysis of sc-chIPseq data: top-10 differential regions for pairwise comparisons between persister cells and the three sub-populations of untreated cells. Adjusted p-values are < 0.001 (Bonferroni correction). The last Gene column corresponds to the genes overlapping the regions. [file 13059_2024_3255_MOESM2_ESM.txt]

+----------+------------------------------------------------------------------------+
| Method   | Description                                                            |
+==========+========================================================================+
| ccdf     | DEA based on conditional cumulative distribution function [15]         |
| MAST     | Bayesian logistic regression method [13]                               |
| scDD     | Model-based clustering and Bayesian model selection [31]               |
| SigEMD   | Wasserstein distance between histograms [62]                           |
| DEsingle | Zero-Inflated Negative Binomial regression and likelihood testing [41] |
| SCDE     | Bayesian Negative Binomial modeling and posterior testing [29]         |
+----------+------------------------------------------------------------------------+
Table S1

+-------------------------------------+----------------------------------------------------------+
| Single-Cell Methods (Seurat, [7])   | Description                                              |
+=====================================+==========================================================+
| exttt{t-test                        | Student test [7]                                         |
| Wilcoxon                            | rank-sum test [7]                                        |
| logistic regression                 | classification based on logistic regression [45]         |
| Poisson/ Negative Binomial GLMs     | generalized linear models [7]                            |
| Mixture Zero-inflation / LogNormal  | Likelihood ratio test  [39]                              |
| Bayesian logistic regression method | two-part hurdle model (MAST) [13]                        |
+=====================================+==========================================================+
| Pseudo Bulk Methods                 | Description                                              |
+=====================================+==========================================================+
| DESeq2                              | Wald and Likelihood Ratio Test [34]                      |
| edgeR                               | Likelihood Ratio Test, Quasi Likelihood F-test [51]      |
| limma                               | mean-variance trend considered at the gene level (trend) |
|                                     | or at the level of each observation (voom) [50]          |
+-------------------------------------+----------------------------------------------------------+
Table S2


+-------+-----------+-----------+-------------------+---------------+---------------+---------+--------------------------+
| chr   | start     | end       | D_T^2             | average       | average       | average | gene                     |
+=======+===========+===========+===================+===============+===============+=========+==========================+
|       |           |           |                   | Persist.      | Persist.-Like | log2FC  |                          |
| chr9  | 133489001 | 133751000 | 123.60            | 0.77          | 1.25          | -0.51   | ADAMTSL2, DBH, SARDH     |
| chr5  | 1832001   | 2740000   | 104.70            | 2.45          | 2.80          | -0.43   | IRX4                     |
| chr9  | 135509001 | 135802000 | 79.40             | 0.83          | 1.22          | -0.43   | PAEP, LCN1, OBP2A,       |
|       |           |           |                   |               |               |         | SOHLH1, KCNT1, LCN9      |
| chr9  | 134445001 | 135458000 | 72.50             | 1.67          | 2.12          | -0.49   | OLFM1, FCN2, FCN1,       |
|       |           |           |                   |               |               |         | COL5A1                   |
| chr9  | 76400001  | 77173000  | 51.00             | 1.21          | 1.59          | -0.41   | GCNT1                    |
| chr14 | 23331001  | 23355000  | 50.20             | 0.05          | 0.12          | -0.09   | SLC22A17                 |
| chr9  | 136123001 | 136206000 | 49.10             | 0.22          | 0.42          | -0.22   | LHX3                     |
| chr12 | 129982001 | 130786000 | 48.10             | 1.05          | 1.41          | -0.37   | RIMBP2, PIWIL1           |
| chr3  | 123287001 | 123483000 | 45.20             | 0.69          | 0.91          | -0.26   | ADCY5                    |
| chr22 | 47950001  | 49760000  | 43.30             | 2.48          | 2.78          | -0.38   | FAM19A5                  |
+=======+===========+===========+===================+===============+===============+=========+==========================+
| chr   | start     | end       | D_T^2             | average       | average       | average | gene                     |
|       |           |           |                   | Persist.-Like | Interm.       | log2FC  |                          |
| chr9  | 76400001  | 77173000  | 151.10            | 1.59          | 0.93          | -0.64   | GCNT1                    |
| chr11 | 44629001  | 44924000  | 107.70            | 1.19          | 0.65          | -0.50   | TSPAN18                  |
| chr1  | 71395001  | 73235000  | 102.10            | 1.94          | 1.37          | -0.51   | NEGR1                    |
| chr2  | 120687001 | 121071000 | 99.80             | 1.31          | 0.76          | -0.48   | GLI2                     |
| chr3  | 123287001 | 123483000 | 94.80             | 0.91          | 0.47          | -0.43   | ADCY5                    |
| chr6  | 33863001  | 34155000  | 90.30             | 1.24          | 0.72          | -0.48   | GRM4                     |
| chr11 | 43933001  | 44065000  | 79.80             | 1.04          | 0.61          | -0.40   | ACCSL                    |
| chr9  | 133489001 | 133751000 | 78.50             | 1.25          | 0.79          | -0.41   | SARDH, DBH, ADAMTSL2     |
| chr5  | 7615001   | 7856000   | 78.20             | 1.20          | 0.69          | -0.42   | C5orf49                  |
| chr1  | 44365001  | 44624000  | 73.70             | 1.20          | 0.77          | -0.40   | RNF220                   |
+=======+===========+===========+===================+===============+===============+=========+==========================+
| chr   | start     | end       | D_T^2             | average       | average       | average | gene                     |
|       |           |           |                   | Interm.       | Naive         | log2FC  |                          |
| chr16 | 85810001  | 86527000  | 466.50            | 2.52          | 2.95          | 0.50    | FOXF1-IRF8               |
| chr17 | 73382001  | 74743000  | 337.20            | 3.03          | 3.38          | 0.41    | GPRC5C,CD300A,TTYH2,     |
|       |           |           |                   |               |               |         | DNAI2, SDK2, RPL38,      |
|       |           |           |                   |               |               |         | GPR142, CD300C, CD300LD, |
|       |           |           |                   |               |               |         | CD300LB, RAB37, KIF19,   |
|       |           |           |                   |               |               |         | BTBD17, CD300LF, CD300E  |
| chr2  | 236192001 | 237072000 | 314.50            | 1.99          | 2.41          | 0.48    | IQCA1,ASB18              |
| chr1  | 195633001 | 196663000 | 249.90            | 0.92          | 0.47          | -0.51   | KCNT2,CFH                |
| chr1  | 189337001 | 190666000 | 235.80            | 1.03          | 0.58          | -0.49   | BRINP3                   |
| chr11 | 97578001  | 99922000  | 229.30            | 1.65          | 1.18          | -0.55   | CNTN5                    |
| chr1  | 215645001 | 217423000 | 221.10            | 1.79          | 1.30          | -0.59   | ESRRG,USH2A              |
| chr1  | 71395001  | 73235000  | 215.20            | 1.37          | 0.91          | -0.52   | NEGR1                    |
| chr20 | 59052001  | 59846000  | 213.30            | 2.05          | 2.36          | 0.35    | EDN3,PHACTR3             |
| chr7  | 14654001  | 15126000  | 209.30            | 0.70          | 0.34          | -0.37   | DGKB                     |
+=======+===========+===========+===================+===============+===============+=========+==========================+
| chr   | start     | end       | D_T^2             | average       | average       | average | gene                     |
|       |           |           |                   | Persist.-Like | Naive         | log2FC  |                          |
| chr1  | 71395001  | 73235000  | 292.20            | 1.94          | 0.91          | -1.05   | NEGR1                    |
| chr7  | 15136001  | 16070000  | 250.40            | 1.65          | 0.70          | -0.95   | MEOX2,AGMO               |
| chr2  | 192142001 | 193818000 | 237.00            | 1.64          | 0.74          | -0.90   | TMEFF2                   |
| chr11 | 97578001  | 99922000  | 230.30            | 2.04          | 1.18          | -0.86   | CNTN5                    |
| chr11 | 44629001  | 44924000  | 217.10            | 1.19          | 0.39          | -0.77   | TSPAN18                  |
| chr7  | 14654001  | 15126000  | 203.80            | 1.09          | 0.34          | -0.72   | DGKB                     |
| chr1  | 195633001 | 196663000 | 201.50            | 1.31          | 0.47          | -0.83   | KCNT2,CFH                |
| chr9  | 76400001  | 77173000  | 199.90            | 1.59          | 0.68          | -0.91   | GCNT1                    |
| chr16 | 85810001  | 86527000  | 199.30            | 2.29          | 2.95          | 0.93    | FOXF1,IRF8               |
| chr5  | 7615001   | 7856000   | 188.20            | 1.20          | 0.43          | -0.73   | C5orf49                  |
+-------+-----------+-----------+-------------------+---------------+---------------+---------+--------------------------+
Table S3
